# Supplementary material for: Targeting the DNA Damage Response to Increase Anthracycline-Based Chemotherapy Cytotoxicity in T-Cell Lymphoma
Source: Int J Mol Sci. 2022 Mar 30;23(7):3834. doi: 10.3390/ijms23073834 (PMC8999036; doi:10.3390/ijms23073834)
Supplement: Supplementary file 1 [file ijms-23-03834-s001.zip]

Archive with 10 entries (10 files):
- Figure S5.TIF
- Figure S6.TIF
- Figure S7.TIF
- Table S1.TIF
- Table S2.TIF
- Table S3.TIF
- Figure S1.TIF
- Figure S2.TIF
- Figure S3.TIF
- Figure S4.TIF
